# Supplementary material for: Environmental response strategies for the spatial distribution of seed plants in Gansu
Source: Front Plant Sci. 2025 Feb 17;16:1526269. doi: 10.3389/fpls.2025.1526269 (PMC11872896; doi:10.3389/fpls.2025.1526269)
Supplement: Supplementary file 2 [file DataSheet2.xlsx]

## Sheet: Northwest
Plant_Family	Elev	MAT	MAP	Srad	Random
Acoraceae	22.2342	52.2094	10.9889	20.1568	0.970292
Actinidiaceae	22.2443	22.4655	27.3755	22.971	1.75226
Adoxaceae	34.1428	26.0253	12.0026	41.0614	0.330666
Alismataceae	6.32784	2.8486	12.8295	22.7145	123.578
Amaranthaceae	6.51265	4.89228	31.0534	48.289	0.171912
Amaryllidaceae	6.77274	5.74359	31.579	46.1168	0.110988
Apiaceae	5.81714	6.67186	31.8917	45.1142	0.0487721
Apocynaceae	31.4908	4.90204	25.0902	42.5362	0.0308448
Araceae	82.8825	9.02218	10.7559	29.7385	0.016579
Araliaceae	3.53058	12.7857	32.8749	36.7706	1.65866
Asparagaceae	10.446	7.06337	31.6629	41.8792	0.0410673
Asphodelaceae	57.9437	17.0688	17.7865	23.9805	0.0127406
Asteraceae	11.1869	5.76828	31.9301	42.3603	0.0596522
Balsaminaceae	18.117	19.6823	24.8272	34.8707	0.188436
Berberidaceae	12.001	9.74342	30.2756	40.3184	0.0702672
Betulaceae	12.8067	34.9478	15.4336	38.8986	0.0373894
Biebersteiniaceae	28.7568	28.693	22.7408	18.8909	4.1016
Bignoniaceae	10.7501	58.9422	13.2988	15.9058	0.647604
Boraginaceae	8.31468	5.67674	31.2162	45.8342	0.0955785
Brassicaceae	11.3856	4.24249	31.9681	43.9381	0.0731559
Butomaceae	9.53154	9.89712	31.1047	40.2396	0.0849566
Campanulaceae	34.4915	20.5521	16.7857	38.1403	0.0218279
Cannabaceae	7.37465	4.2146	33.2306	44.2623	0.171046
Capparaceae	114.446	11.8026	5.00759	15.5445	0.222129
Caprifoliaceae	2.94791	4.16328	33.3836	47.1223	0.141122
Caryophyllaceae	35.0636	5.7657	23.8625	41.4037	0.0526687
Celastraceae	11.3666	5.93463	30.2329	45.3356	0.0548728
Ceratophyllaceae	11.4412	5.36909	31.0423	44.392	0.0290542
Circaeasteraceae	1.24391	6.90659	30.279	50.9785	0.383215
Cistaceae	10.8129	5.57372	29.6238	47.3295	0.0516772
Convolvulaceae	7.78135	6.277	29.9867	47.845	0.172677
Crassulaceae	18.6206	6.25263	27.1302	45.9325	0.0559027
Cucurbitaceae	1.67729	6.31255	31.6868	48.7877	0.104468
Cupressaceae	85.7383	36.806	2.37486	10.2162	2.1228
Cynomoriaceae	51.5437	12.4283	18.7748	17.0724	28.9983
Cyperaceae	4.47252	3.89708	34.6753	43.8554	0.165533
Elaeagnaceae	8.09247	13.186	27.8226	43.737	0.0867958
Ephedraceae	11.612	5.32501	29.6867	46.8842	0.168283
Ericaceae	5.88365	3.35851	33.5939	45.6047	0.168058
Euphorbiaceae	10.7288	23.7689	22.6027	39.6077	0.014313
Fabaceae	15.7581	5.61973	29.9064	43.2962	0.0294914
Frankeniaceae	12.2698	9.22557	19.9136	60.589	0.576576
Gentianaceae	2.76037	3.91093	33.3814	47.6068	0.0392876
Geraniaceae	5.42723	6.05881	32.0963	45.6117	0.240551
Grossulariaceae	7.04421	47.0337	11.2652	36.7054	0.15843
Haloragaceae	92.7581	14.8302	16.8452	4.09907	0.230043
Hydrangeaceae	4.29151	4.17951	32.0786	48.7172	0.108882
Hydrocharitaceae	86.1585	6.75694	12.0768	27.5706	0.000286722
Hypericaceae	7.03294	63.1193	19.705	1.46299	0.0248916
Iridaceae	3.36011	4.46937	31.9772	49.2378	0.0762268
Juglandaceae	31.2277	21.6166	21.0657	25.2469	10.9204
Juncaceae	3.4819	4.16978	33.1485	47.234	0.0738292
Juncaginaceae	12.8927	5.537	29.5774	45.9841	0.111862
Lamiaceae	10.6202	4.89723	30.0895	47.3342	0.0950906
Lardizabalaceae	13.7152	5.95072	30.7585	42.6791	0.0214116
Lentibulariaceae	4.84618	4.2884	34.0507	44.3928	0.0758074
Liliaceae	1.49338	84.9166	2.73706	12.5927	0.00133187
Linaceae	12.6901	7.62905	28.4919	45.7916	0.0668649
Lythraceae	1.65139	10.8139	28.1952	50.2648	0.136244
Malvaceae	7.91397	6.16496	31.3053	45.3947	0.0386254
Mazaceae	5.13308	89.0658	1.72989	6.92692	0.392532
Melanthiaceae	21.092	21.2579	20.2594	39.8893	0.0323166
Nitrariaceae	19.7789	3.86188	33.3463	35.8996	0.0147985
Oleaceae	5.95794	15.3062	28.1251	41.9813	0.393692
Onagraceae	22.3652	8.63993	28.2274	38.383	0.06141
Orchidaceae	15.1132	62.7001	17.0968	1.39944	0.0142205
Orobanchaceae	6.87798	4.81454	30.9628	48.3117	0.153238
Paeoniaceae	23.3684	5.70354	26.325	44.8387	0.0523115
Papaveraceae	42.0571	6.76878	27.2562	28.7742	0.0428857
Pedaliaceae	10.3126	7.25111	30.4054	44.1912	0.0412574
Pinaceae	5.11403	4.85998	33.492	44.5835	0.142069
Plantaginaceae	2.17826	3.97332	35.1247	44.5322	0.0842423
Plumbaginaceae	20.2448	5.59958	28.4752	42.9654	0.047184
Poaceae	8.32399	4.06445	33.412	43.461	0.103342
Polemoniaceae	2.99443	10.7274	18.7546	32.208	69.2406
Polygalaceae	24.6364	31.3507	23.2772	19.5073	0.371256
Polygonaceae	2.93957	4.28002	34.5272	44.8206	0.0455804
Portulacaceae	14.4651	4.94397	28.8697	46.9701	0.0950506
Potamogetonaceae	17.6628	5.09118	28.765	44.7831	0.0776942
Primulaceae	30.1829	6.1722	24.2706	43.5375	0.0388501
Ranunculaceae	14.2975	4.45154	29.1466	47.0912	0.169047
Rhamnaceae	42.2266	21.3176	21.8621	21.9967	0.0352693
Rosaceae	14.9185	6.31005	29.1571	44.4739	0.122733
Rubiaceae	12.41	4.89982	30.2508	45.8053	0.0310809
Ruppiaceae	50.2366	4.74766	32.4495	14.2728	2.20032
Salicaceae	23.4137	5.60006	27.9428	41.8016	0.0291293
Santalaceae	35.7731	19.9719	14.8386	38.8683	5.54622
Sapindaceae	11.1056	13.8085	28.3431	39.2716	1.30179
Saxifragaceae	76.1293	14.353	10.7769	28.1185	0.021851
Schisandraceae	57.0056	18.0096	17.169	24.7247	0.011492
Scrophulariaceae	18.4369	66.5928	3.78273	20.3441	0.00536447
Simaroubaceae	54.7834	43.0741	6.36193	17.584	0.295644
Solanaceae	4.45253	4.10173	32.0911	48.666	0.121179
Tamaricaceae	17.1832	5.64813	29.963	42.0692	0.207985
Taxaceae	11.9723	5.28245	30.102	45.9174	0.0908887
Thymelaeaceae	19.6235	5.98031	27.4505	44.9345	0.0539231
Tropaeolaceae	5.75482	3.25046	37.4414	38.3931	0.0940094
Typhaceae	7.37125	4.73829	31.0392	47.959	0.0577333
Ulmaceae	11.2613	67.7817	8.45915	13.4758	2.70377
Urticaceae	3.50301	92.7803	2.31354	2.65479	0.19866
Violaceae	18.2758	7.80337	26.5345	45.4979	0.0651212
Zygophyllaceae	12.5389	5.88958	30.6876	43.667	0.099917

## Sheet: Southeast
Family	Elev	MAP	Srad	MAT	Random
Acanthaceae	31.1346	16.3249	35.4275	18.9129	1.56245
Acoraceae	20.5212	4.18671	67.6819	6.36017	1.11816
Actinidiaceae	10.5878	17.265	43.7776	11.1781	15.0455
Adoxaceae	59.2245	13.6653	13.0432	10.4375	4.74028
Alismataceae	12.5344	11.7314	39.5136	8.77642	25.4187
Altingiaceae	30.0587	17.088	29.6265	21.5003	1.06916
Amaranthaceae	31.256	6.40193	46.687	15.0939	0.782498
Amaryllidaceae	20.6463	3.86141	70.6784	4.29691	0.458566
Anacardiaceae	17.7927	21.6309	39.5072	14.014	5.33215
Annonaceae	36.3148	14.7726	23.8623	24.4564	0.430271
Apiaceae	33.3229	7.05725	45.3823	13.9127	0.628316
Apocynaceae	31.9591	6.96079	44.5008	16.4194	0.382875
Aquifoliaceae	33.7782	17.013	21.4989	22.9084	4.21724
Araceae	38.1154	2.63386	53.0938	6.08594	0.998554
Araliaceae	30.3778	4.14934	58.6096	4.93551	2.29622
Aristolochiaceae	40.7241	15.4503	28.7706	8.8883	6.12249
Asparagaceae	36.3673	3.38752	56.4485	4.39303	0.229628
Asphodelaceae	11.7173	4.35344	79.4819	3.72231	0.169451
Asteraceae	42.2141	8.37489	29.1326	20.2015	0.704355
Balanophoraceae	34.1681	6.72565	35.0019	19.4896	4.77812
Balsaminaceae	32.2296	18.0239	28.5129	9.96437	10.4179
Begoniaceae	30.763	15.303	26.7209	20.5359	6.0046
Berberidaceae	74.5528	4.96011	11.6485	10.2006	1.30906
Betulaceae	10.1329	2.65376	81.9563	3.65127	1.05079
Biebersteiniaceae	20.4118	7.14876	67.4541	4.31048	0.377996
Bignoniaceae	14.8655	20.6217	43.1795	4.67521	14.5859
Boraginaceae	45.2962	6.51459	34.3436	14.3194	0.5107
Brassicaceae	34.9276	5.88898	42.7119	16.5139	0.412519
Butomaceae	33.4028	9.61407	40.1728	16.5969	0.329492
Buxaceae	5.82058	26.7655	53.6445	8.39499	2.79934
Campanulaceae	37.2011	9.13553	32.8335	20.6245	0.514106
Cannabaceae	26.6888	2.69805	61.3939	9.33503	0.194135
Caprifoliaceae	24.6269	2.80285	65.1395	5.0711	2.50411
Caryophyllaceae	41.3933	6.12188	35.255	16.7749	1.20804
Celastraceae	26.3566	2.38822	65.9067	4.62921	1.04465
Ceratophyllaceae	31.3867	8.16357	40.0568	18.5944	1.83211
Cercidiphyllaceae	42.7866	13.1096	9.57881	34.5775	0.162805
Chloranthaceae	36.298	12.6681	18.3632	28.9487	3.54439
Circaeasteraceae	39.8926	25.0448	23.1454	9.29411	2.01756
Cistaceae	13.1649	12.4459	68.7006	4.03415	0.59415
Colchicaceae	37.7834	9.99523	14.8434	10.2346	26.538
Commelinaceae	43.3337	5.57804	26.6929	12.7994	12.1164
Convolvulaceae	41.7096	7.72786	33.1033	17.4199	0.710402
Coriariaceae	24.3261	16.5595	29.5552	17.4057	10.8928
Cornaceae	38.9334	11.5163	36.1019	4.04888	9.45249
Crassulaceae	41.3102	5.49181	41.2663	12.2466	0.544864
Cucurbitaceae	25.585	19.6009	35.491	12.0552	6.09388
Cupressaceae	42.1393	4.24473	45.7667	7.19951	1.64629
Cynomoriaceae	52.2951	11.3665	17.3466	15.8833	3.98505
Cyperaceae	49.0027	3.96024	27.8803	19.4484	1.00322
Daphniphyllaceae	25.9048	13.6046	40.2032	15.2001	4.38312
Diapensiaceae	28.2113	15.262	35.2155	19.6242	1.07498
Dioscoreaceae	31.0958	13.4464	24.2491	7.58867	22.5891
Ebenaceae	37.0729	10.1091	20.0441	18.9447	13.5855
Elaeagnaceae	52.1976	13.8541	26.5143	7.43741	0.89035
Elaeocarpaceae	39.1945	14.2355	17.6313	28.9303	0.0108171
Ephedraceae	14.961	25.5755	50.3453	5.29244	1.88743
Ericaceae	48.392	4.74316	41.3713	6.37579	0.467384
Eriocaulaceae	25.7122	16.0317	38.5683	16.8716	2.00686
Eucommiaceae	40.1422	10.9419	13.5826	24.0712	11.1688
Euphorbiaceae	42.694	8.97593	27.5071	21.1143	0.32595
Eupteleaceae	42.1448	13.1804	12.7438	31.9132	0.216401
Fabaceae	29.742	7.08	48.9051	13.9224	0.466186
Fagaceae	4.00731	2.26306	85.4427	7.36515	0.0678078
Gentianaceae	36.0269	6.98942	39.6658	17.0116	0.727006
Geraniaceae	30.5419	9.59485	39.8752	19.5062	0.415331
Gesneriaceae	42.7716	13.1016	9.53818	34.7137	0.0913522
Ginkgoaceae	15.0983	2.13084	68.1141	14.1226	0.216079
Grossulariaceae	27.7454	23.9658	35.5589	2.82181	8.53981
Haloragaceae	50.2005	9.43187	11.5225	29.4729	0.284302
Hamamelidaceae	32.1516	16.3516	22.7252	21.4725	6.59701
Helwingiaceae	27.3774	2.90917	56.996	12.8562	0.161806
Hydrangeaceae	41.0932	5.20067	38.0532	15.1734	1.29236
Hydrocharitaceae	53.3584	7.7352	15.4227	8.81274	15.4891
Hypericaceae	39.0066	12.3752	37.108	10.3157	1.43573
Icacinaceae	38.7761	14.5304	18.0552	28.5944	0.00659604
Iridaceae	41.4354	5.99879	31.8203	19.7517	1.71119
Juglandaceae	55.8627	9.53515	18.8989	13.3869	3.55158
Juncaceae	18.075	7.51351	66.0023	4.17422	3.66439
Juncaginaceae	69.2938	7.28753	9.57252	5.90218	9.88707
Lamiaceae	33.1496	7.92308	39.6702	19.0638	0.388295
Lardizabalaceae	38.2409	8.54709	31.9705	20.9865	0.65199
Lauraceae	22.3215	19.0796	36.3863	11.6046	9.1828
Lentibulariaceae	29.2778	9.37558	44.3633	16.346	0.542908
Liliaceae	29.2485	18.0103	33.539	4.61949	13.5055
Linaceae	10.9341	3.35525	78.9055	5.68618	0.557845
Linderniaceae	49.3628	13.6642	14.0006	18.7929	4.68528
Loranthaceae	74.3092	3.18784	8.62919	10.6699	5.81098
Lythraceae	10.4593	19.3214	40.0578	8.02663	19.6929
Magnoliaceae	25.5819	19.5322	36.8027	16.2371	0.836328
Malvaceae	15.7569	6.45878	74.2503	2.40349	0.639668
Mazaceae	29.3617	2.87661	59.971	7.9424	0.298272
Melanthiaceae	29.0881	3.69596	58.0015	8.41663	1.1398
Melastomataceae	26.8216	6.06456	52.2174	12.8131	2.06308
Meliaceae	32.5278	15.6717	24.7179	18.2371	8.18128
Menispermaceae	21.0618	12.3075	36.6454	18.9768	9.89168
Menyanthaceae	49.6736	9.70178	11.7709	29.4829	0.237542
Molluginaceae	59.6476	17.1807	15.4839	7.92461	0.823192
Moraceae	81.5791	5.75436	8.28386	7.05854	0.381327
Nartheciaceae	42.8298	9.70499	28.353	9.42163	10.0078
Nelumbonaceae	33.9645	9.46764	19.7777	15.0356	21.1401
Nitrariaceae	29.6022	9.5479	14.2246	9.46318	35.8062
Nyctaginaceae	17.498	25.1711	33.7861	7.8883	13.4228
Nyssaceae	36.6839	15.324	20.4694	27.2962	0.0327415
Oleaceae	48.565	4.08131	42.3925	3.764	2.54789
Onagraceae	12.1925	1.95508	82.1535	3.17299	0.167965
Orchidaceae	26.4285	2.37062	66.5915	3.99641	0.952743
Orobanchaceae	29.4127	6.30866	50.5517	13.5618	0.325506
Oxalidaceae	22.8259	9.37566	15.9621	10.532	39.4492
Paeoniaceae	34.1633	4.74411	48.9958	12.1389	0.489298
Papaveraceae	56.8014	5.21495	31.6322	6.2114	1.85712
Paulowniaceae	61.9566	5.11767	16.5985	14.3803	3.79814
Pedaliaceae	43.1657	7.00181	33.8588	15.6855	1.08991
Pentaphylacaceae	38.2928	14.4962	18.8437	28.3013	0.00785715
Penthoraceae	25.4399	12.4289	22.0981	9.80449	28.7132
Phrymaceae	40.1166	19.3779	26.6067	8.34153	5.24527
Phyllanthaceae	64.4369	5.03415	17.9269	14.1941	0.523468
Phytolaccaceae	52.0875	10.5504	15.554	13.9238	8.64883
Pinaceae	46.9513	5.71602	34.1886	13.1591	1.10238
Piperaceae	31.0802	16.2788	30.0095	19.5827	2.46778
Pittosporaceae	36.4063	15.2669	15.8472	29.0205	3.12174
Plantaginaceae	36.7388	7.84242	38.4385	16.8492	0.539262
Plumbaginaceae	39.947	10.5924	26.4545	22.8028	0.536885
Poaceae	28.6631	6.47139	49.7378	14.6106	0.605587
Polemoniaceae	20.7212	22.9219	38.5815	6.68221	9.35386
Polygalaceae	58.1869	6.13541	23.3479	8.31163	5.58525
Polygonaceae	30.946	7.8132	46.2154	14.8117	0.339592
Pontederiaceae	22.8308	13.0995	41.1386	15.0599	6.94181
Portulacaceae	26.9031	10.0788	47.5811	14.9158	0.273796
Potamogetonaceae	33.3087	9.56574	38.7157	18.0113	0.493561
Primulaceae	28.0354	2.84003	63.8184	5.34978	0.35957
Ranunculaceae	41.6211	6.37928	37.302	14.8931	0.59269
Rhamnaceae	48.9299	4.40708	43.8401	2.99372	1.23368
Rosaceae	40.0255	8.27008	32.7384	19.0663	0.437713
Rubiaceae	34.9554	7.01383	40.8822	16.8461	0.667819
Ruppiaceae	8.57826	10.2404	76.1341	3.59379	0.315229
Rutaceae	58.6555	7.13901	24.259	5.22555	6.24712
Sabiaceae	38.6932	13.0679	15.8386	28.133	4.17427
Salicaceae	42.283	6.18108	35.2032	15.9875	1.15155
Santalaceae	28.0907	7.88084	45.6174	17.5333	0.80283
Sapindaceae	17.1149	2.56475	72.1668	5.96693	1.95684
Saururaceae	26.5837	15.3731	19.8497	14.6525	22.0871
Saxifragaceae	36.7721	3.22635	57.1182	3.40748	0.339819
Schisandraceae	13.7952	8.05927	69.315	7.56971	0.510064
Schoepfiaceae	35.1345	14.6943	22.4239	27.279	0.228097
Scrophulariaceae	41.2075	8.92019	26.6804	6.43402	16.8137
Simaroubaceae	20.0083	7.40871	65.8851	5.7246	0.614456
Smilacaceae	50.1416	10.9582	17.2899	17.7599	4.59921
Solanaceae	40.8661	5.13709	40.2853	13.5046	1.0373
Stachyuraceae	44.1112	13.0177	9.24118	33.8659	0.0669966
Staphyleaceae	12.2483	24.5949	43.7856	11.5362	5.62018
Stemonaceae	28.8177	15.793	32.7591	19.8443	2.12766
Styracaceae	40.5551	15.5077	15.7802	24.4285	3.62097
Symplocaceae	39.3331	11.9765	20.3056	27.0821	1.43334
Tamaricaceae	46.3086	5.79068	31.1147	16.2504	1.56699
Tapisciaceae	39.8853	14.1258	16.3732	29.65	0.00620503
Taxaceae	66.6836	4.54236	15.5221	14.7037	0.803251
Theaceae	38.2411	14.4283	18.9784	28.2898	5.0064
Thymelaeaceae	39.6665	5.99746	40.8906	13.3957	0.767057
Tofieldiaceae	39.403	15.8986	25.1856	18.2867	1.17894
Trochodendraceae	31.6205	17.293	23.0018	20.7758	6.52213
Tropaeolaceae	48.5799	10.3744	11.3719	30.247	0.182833
Typhaceae	25.5137	11.3393	56.8601	5.20513	0.744764
Ulmaceae	39.6024	14.4057	21.5096	5.82231	20.1463
Urticaceae	27.3946	9.31405	47.7805	14.9968	0.342935
Verbenaceae	17.3157	4.98924	11.7866	9.80197	53.7288
Violaceae	37.1403	5.38651	43.5512	13.6658	0.87394
Vitaceae	26.0642	10.2197	38.9777	9.98887	13.976
Zingiberaceae	26.0623	16.5222	38.7097	16.52	1.3877
Zygophyllaceae	35.6903	13.8645	38.8214	7.99091	3.53498
